# Supplementary material for: Could Flow Cytometry Provide New Prognostic Markers in Colorectal Cancer?
Source: J Clin Med. 2024 Aug 13;13(16):4753. doi: 10.3390/jcm13164753 (PMC11355755; doi:10.3390/jcm13164753)
Supplement: Supplementary file 1 [file jcm-13-04753-s001.zip]

Archive with 1 entries (1 files):
- jcm-3106393-supplementary.pdf
